# Supplementary material for: Coordinated modulation of multiple processes through phase variation of a c-di-GMP phosphodiesterase in Clostridioides difficile
Source: PLoS Pathog. 2022 Jul 5;18(7):e1010677. doi: 10.1371/journal.ppat.1010677 (PMC9286219; doi:10.1371/journal.ppat.1010677)
Supplement: S3 Table — (XLSX) [file ppat.1010677.s003.xlsx]

## Sheet: Fig 2
Figure 2.	Mutation of the right inverted repeat results in phase-locked strains.
Fig 2B. Percentage of reference orientation
Strain	Biological replicate values
WT	99.8496	99.7226	2.44221	1.80571	99.97	97.3246
pdcBΔ3-OFF	99.6611	99.6055	99.5916	96.8345	99.962	99.9798
pdcBΔ3-ON	0.01089	0.02017	0.03026	0.50751	0.74899	0.95594
Fig 2C. Transcript abundance relative to rpoC
Strain	Biological replicate values
WT	0.003023	0.019641	0.14161	0.17739	0.003285	0.004364
pdcBΔ3-OFF	0.003023	0.003097	0.004425	0.001592	0.001822	0.001236
pdcBΔ3-ON	0.165511	0.200267	0.145088	0.162668	0.189465	0.218393

## Sheet: Fig 3
Figure 3.	The pdcB switch contains an invertible promoter.
Fig 3B. Alkaline Phosphatase Activity - Miller Units
Strain	Biological replicate values
promoterless::phoZ	0.13148	0.127273	0.12285
Cdi2-OFF(TSS2)::phoZ	0.1443	0.08809	0.058777
Cdi2-ON(TSS2)::phoZ	0.814394	0.724055	0.634726
Cdi2-ONtrunc1(TSS2)::phoZ	0.1283	0.16766	0.12068
Cdi2-ONtrunc2(-TSS2)::phoZ	0.465498	0.574163	0.592885
Fig 3E. Alkaline Phosphatase Activity - Miller Units
Strain	Biological replicate values
promoterless::phoZ	0	0.0366308	0.0428511
Cdi2-OFF(TSS1+2)::phoZ	0	0.174269	0.209904
Cdi2-ON(TSS1+2)::phoZ	45.9891	70.6232	41.3978
Cdi2-ON(TSS1)::phoZ	44.5967	66.499	19.6807

## Sheet: Fig 4
Figure 4.	Phase variation of PdcB modulates c-di-GMP at the population and single-cell levels
Fig 4A. Relative Fluorescence Units
Strain	Biological replicate values
WT	11019.6	13025	13397.5	11522.3
pdcBΔ3-OFF	20195	16882.7	19536.4	18763.8
pdcBΔ3-ON	9104.46	9681.28	9643.88	8850.64
Fig 4C. Percentage of mCherry-positive bacteria
Strain	Biological replicate values
WT	37.7	25.6	32.8	35	36.6
pdcBΔ3-ON	28.1	27.1	26	26.5	30.1
pdcBΔ3-OFF	33.1	38.5	36.6	50.8	46.2

## Sheet: Fig 5
Figure 5.	Expression of pdcB affects known c-di-GMP regulated processes
Fig 5A. Swimming motility - Diameter (mm)
Strain	Biological replicate values
WT	12	13	12
ΔpdcB	7	9	9
pdcBΔ3-ON	12	12	12
pdcBΔ3-OFF	8	9	8.5
ΔsigD	2	2	2
Fig 5B. Surface motility - Diameter (mm)
Strain	Biological replicate values
WT	17.5	17.625	16	17.75
ΔpdcB	16	16	14.625	17.375
pdcBΔ3-ON	14	12.375	11.75	12.625
pdcBΔ3-OFF	16.667	16	15.125	15.75
ΔcmrT	8.5	8.625	8.5	8.875
Fig 5C. Biofilm formation - Crystal violet stain (A570)
Strain	Biological replicate values
WT	1.455	1.3275	1.6525
ΔpdcB	2.9325	2.6025	2.5975
pdcBΔ3-ON	2.2725	1.3325	2.2975
pdcBΔ3-OFF	1.8525	1.0475	2.9575

## Sheet: Fig 6
Figure 6.	PdcC contributes to inhibition of biofilm formation, but not swimming or surface motility
Fig 6A. Swimming motility - Diameter (mm)
Strain	Biological replicate values
WT	18	19	18	20
ΔpdcC	18	17	17	17
ΔsigD	2	2.5	2	2
Fig 6B. Surface motility - Diameter (mm)
Strain	Biological replicate values
WT	17.5	17.625	16	17.75
ΔpdcC	16.75	17.25	17	16.375
ΔcmrT	8.5	8.625	8.5	8.875
Fig 6C. Biofilm formation - Crystal violet stain (A570)
Strain	Biological replicate values
WT	0.662	1.004	0.966	0.929
ΔpdcC	1.395	1.511	1.473	1.394

## Sheet: Fig 7
Figure 7.	Orientations of the other invertible sequences do not correlate with the phenotypes of the pdcB mutants
Fig 7A. Percentage of reference orientation - pdcB switch						Fig 7E. Percentage of reference orientation - cwpV switch
Strain	Biological replicate values					Strain	Biological replicate values
WT	99.9407	95.2005				WT	74.477	77.2053
ΔpdcB	99.9912	99.3383				ΔpdcB	84.5754	86.9017
pdcBΔ3-OFF	99.9966	99.999				pdcBΔ3-OFF	85.2414	81.4553
pdcBΔ3-ON	0.05966	0.05159				pdcBΔ3-ON	77.0218	84.3479
Fig 7B. Percentage of reference orientation - pdcC switch						Fig 7F. Percentage of reference orientation - CDR20291_0963 switch
Strain	Biological replicate values					Strain	Biological replicate values
WT	75.5167	75.3883				WT	99.9395	99.8803
ΔpdcB	25.3258	25.9868				ΔpdcB	99.87	99.7996
pdcBΔ3-OFF	88.2935	89.8118				pdcBΔ3-OFF	99.9361	99.9462
pdcBΔ3-ON	21.3059	34.891				pdcBΔ3-ON	99.8816	99.308
Fig 7C. Percentage of reference orientation - flg switch						Fig 7G. Percentage of reference orientation - CDR20291_3417 switch
Strain	Biological replicate values					Strain	Biological replicate values
WT	97.647	98.3697				WT	99.9331	99.8557
ΔpdcB	39.2532	47.7488				ΔpdcB	99.9352	99.8181
pdcBΔ3-OFF	99.3337	99.354				pdcBΔ3-OFF	99.8753	99.8616
pdcBΔ3-ON	46.1089	56.3767				pdcBΔ3-ON	99.8654	99.8459
Fig 7D. Percentage of reference orientation - cmr switch
Strain	Biological replicate values
WT	95.6968	97.7936
ΔpdcB	98.5081	99.1106
pdcBΔ3-OFF	97.4567	98.0139
pdcBΔ3-ON	99.3866	98.2126

## Sheet: Fig S2
Figure S2.	Kinetics of PgluD-PRS::mCherry fluorescence
R20291 pPRS::mCherryOpt - Relative Fluorescence Units						R20291 pPRSA70G::mCherryOpt - Relative Fluorescence Units						R20291 - Relative Fluorescence Units
Time (min)	Biological replicate values					Time (min)	Biological replicate values					Time (min)	Biological replicate values
0	2571.49	2901.2	2788.09	3091.39		0	917.848	1339.89	1317.16	1331.5		0	1394.36	1075.1	702.367	733.771
30	5639.08	6606.35	6916.41	6471.83		30	702.927	1416.8	1295.18	1135.86		30	1106.91	902.169	664.487	682.859
60	8593.42	10256.2	10454.7	9502.6		60	625.362	1048.79	1135.84	1082.1		60	928.582	720.386	527.918	509.121
90	10255.2	12260.4	12497.1	10967.3		90	562.229	953.25	1038.59	982.392		90	850.112	573.861	387.028	371.51
120	10992.8	12940.1	13404	11618.1		120	519.442	817.905	930.924	884.12		120	680.607	418.893	305.425	274.444
150	11152.7	13101.2	13517.1	11663.9		150	427.629	718.483	815.41	766.536		150	535.86	294.151	190.643	206.767
180	11019.6	13025	13397.5	11522.3		180	380.136	660.757	797.284	726.802		180	463.311	272.058	188.794	194.268
210	10744.9	12698.6	13104.7	11265.7		210	310.104	547.64	711.845	674.61		210	443.824	188.725	191.551	196.437
240	10342.5	12289.5	12565.4	10855.5		240	268.897	418.726	604.722	557.174		240	416.031	102.534	114.282	161.881
pdcBΔ3-OFF pPRS::mCherryOpt - Relative Fluorescence Units						pdcBΔ3-OFF pPRSA70G::mCherryOpt - Relative Fluorescence Units
Time (min)	Biological replicate values					Time (min)	Biological replicate values
0	3405.48	3251.73	3286.86	3623.76		0	801.192	978.41	729.273	1290.71
30	9571.36	8491.7	9292.41	9626.99		30	771.559	860.104	676.408	951.144
60	15140.3	13113.4	14644.8	14778.4		60	666.938	730.298	613.402	763.79
90	18484.4	15821.7	17859.3	17706.3		90	564.937	640.2	541.986	671.55
120	19991	16897.8	19181.3	18853.5		120	542.482	562.343	454.561	577.923
150	20196.7	17181.6	19619.8	19031.8		150	473.582	454.933	373.134	497.319
180	20195	16882.7	19536.4	18739.8		180	418.122	373.432	327.447	435.679
210	19604.7	16510.7	19296.3	18324.4		210	345.174	343.208	260.347	405.763
240	19154.4	15983.5	18878.1	17956.7		240	289.101	270.345	213.497	302.807
pdcBΔ3-ON pPRS::mCherryOpt - Relative Fluorescence Units						pdcBΔ3-ON pPRSA70G::mCherryOpt - Relative Fluorescence Units
Time (min)	Biological replicate values					Time (min)	Biological replicate values
0	4548.33	2805.13	2392.25	2760.76		0	1236.62	967.965	1136.97	874.409
30	6854.58	5518.31	5160.98	5006.09		30	1197.16	1021.09	837.991	726.381
60	9608.61	8009.19	7689.09	7327.08		60	1096.8	1036.07	784.546	629.438
90	8683.71	9283.09	9091.87	8490.28		90	955.163	895.577	707.447	596.287
120	9169.54	9690.51	9620.48	8977.81		120	893.049	811.4	682.588	545.556
150	9195.93	9748.38	9708.92	9065.33		150	767.933	676.117	560.117	445.663
180	9104.46	9681.28	9643.88	8850.64		180	715.662	654.897	547.887	443.219
210	8901.14	9404.03	9484.25	8600.01		210	600.679	540.652	453.283	395.151
240	8612.4	9115.15	9297.99	8283.29		240	531.395	457.852	409.86	339.092

## Sheet: Fig S3
Figure S3.	Quantification of percentage of the population that express mCherry by flow cytometry
Fig S3A. Representatives samples of mCherry positive cells by flow cytometry
Strain	Representative value
WT	35.2
pdcBΔ3-ON	26.5
pdcBΔ3-OFF	50.8

## Sheet: Fig S4
Figure S4.	The impact of PdcB phase variation on toxin production is unclear.
Fig S4. Vero cells cytotoxicity assay - Toxin titer
Strain	Biological replicate values
WT	3.767	3.77211	3.76447	3.76195	3.77211	3.75696
ΔpdcB	2.79048	2.75945	2.77211	2.79317	2.7986	2.73755
pdcBΔ3-ON	3.75696	3.79317	2.77989	2.77728	2.77211	3.07058
pdcBΔ3-OFF	3.76195	3.76955	2.77211	4.46092	3.6752	3.36151
flgΔ3-ON	3.767	4.767	3.76447	3.78252	3.75945	3.74715
flgΔ3-OFF	2.80688	1.79048	2.79317	2.7986	2.78781	2.71444

## Sheet: Fig S5
Figure S5.	The orientation of the pdcC switch controls pdcC expression
Fig S5A. Alkaline Phosphatase Activity - Miller Units
Strain	Biological replicate values
promoterless::phoZ	0.987858	0.783354	0.419654
Cdi3-OFF::phoZ	1.02902	0.989609	0.787697
Cdi3-ON::phoZ	0.831915	0.820793	0.709499
Cdi3-ONtrunc1::phoZ	0.572451	0.803078	0.859879
Cdi3-ONtrunc2::phoZ	14.9145	13.776	17.1535
